# Supplementary material for: Nonsense-mediated decay controls the reactivation of the oncogenic herpesviruses EBV and KSHV
Source: PLoS Biol. 2021 Feb 17;19(2):e3001097. doi: 10.1371/journal.pbio.3001097 (PMC7888593; doi:10.1371/journal.pbio.3001097)
Supplement: S1 Data — (XLSX) [file pbio.3001097.s009.xlsx]

## Sheet: Fig. 1B
			GFP-positive (%)
		si.Con	2.64	2.51	2.6
		si.UPF1, 48 hrs	12.7	11.6	12.4
		si.UPF1, 72 hrs	31.2	31.2	25.4
		si.UPF1, 96 hrs	42.8	45.3	39.9
		NaBut	49.6	47.3	50.4

## Sheet: Fig. 1C
		siRNA transfected:	si.Con				si.UPF1				si.STAU1				si.STAU2
		Target gene:	BZLF1	BRLF1	BMRF1	BLLF1	BZLF1	BRLF1	BMRF1	BLLF1	BZLF1	BRLF1	BMRF1	BLLF1	BZLF1	BRLF1	BMRF1	BLLF1
		EBV mRNA (fold)	0.447823	0.907309	0.973779	1.19375	219.64	126.121	75.1482	57.5004	2.41496	3.11594	4.17179	4.90584	8.70594	5.98631	5.04434	13.6753
			1.26751	1.12246	1.25498	0.840023	214.525	109.871	82.2342	80.9804	6.07128	5.2988	7.28368	3.46895	13.737	11.7181	11.4531	20.1611
			0.599155	0.839537	0.781147	0.71524	205.216	86.923	52.954	43.5168	2.89387	3.06666	3.8229	3.17884	7.57896	7.27359	6.3452	11.7656
			1.65176	1.40412	1.30194	1.3808	134.364	74.9401	51.5059	39.9881	4.11531	2.85139	3.85483	4.30645	2.22068	6.61008	5.12186	13.5902
			2.25324	1.22915	1.17338	1.30089	159.454	75.8284	50.0628	52.1104	7.87347	8.51299	11.9312	7.73017	4.90754	9.01712	7.47807	33.117
			0.790041	0.677676	0.685708	0.7762	130.69	131.659	75.0961	33.7192	2.47598	2.368	2.8435	3.88119	3.54553	5.10414	4.10866	9.25671

## Sheet: Fig. 1E
			RFP-positive (%)
		si.Con	9.55	9.91	9.81
		si.UPF1, 24 hrs	11.3	13.7	14.1
		si.UPF1, 72 hrs	30.5	28.6	32.7
		si.UPF1, 120 hrs	49.2	54.7	52.5
		NaBut	32.2	30.3	23.1

## Sheet: Fig. 1F
		siRNA transfected:	si.Con			si.UPF1			si.STAU1			si.STAU2			si.STAU1/2
		Target gene:	Orf50	Orf74	Orf26	Orf50	Orf74	Orf26	Orf50	Orf74	Orf26	Orf50	Orf74	Orf26	Orf50	Orf74	Orf26
		KSHV mRNA (fold)	1.17	1	1.04	46.26	11.55	20.33	2.12	1.41	1.79	1.41	0.92	2.02	2.27	1.44	1.97
			0.88	1.03	0.96	42.33	9.57	19.53	2.2	1.78	1.98	1.56	0.89	2.09	1.62	1.27	1.65
			0.97	0.97	1.01	40.35	10.62	18.01	2.17	1.52	1.85	1.64	0.92	2.06	2.02	1.56	2.04

## Sheet: Fig. 1I
		shRNA transduced:	sh.Con				sh.UPF1
		Target gene:	BZLF1	BMRF1	BLLF1	BcLF1	BZLF1	BMRF1	BLLF1	BcLF1
		EBV mRNA (fold)	1.11188	1.3293	1.10778	1.00835	4.50335	3.64942	5.40265	6.02934
			0.809442	0.754539	0.905425	0.867539	3.4822	2.9828	5.00256	5.43771
			1.11111	0.997001	0.997001	1.14314	3.24001	4.28908	5.58542	5.11949
		Target gene:	UPF1
		shRNA transduced:	sh.Con	sh.UPF1
		UPF1 mRNA (fold)	1.08548	0.517035
			0.876808	0.440536
			1.05069	0.444524

## Sheet: Fig. 1K
		Relative KSHV genome copies	si.Con			si.UPF1
		24 hrs	0.919975	1.07153	1.01443	1.71079	1.48624	1.25498
		48 hrs	2.23406	3.05817	2.09604	3.80439	3.50561	4.3309
		72 hrs	5.59705	5.09706	5.77438	16.5719	14.74	11.6049
		96 hrs	20.7015	14.4067	29.5005	151.237	220.811	121.909
		120 hrs	65.8753	61.9343	118.74	307.335	231.307	386.86

## Sheet: Fig. 1L
			GFP-positive (%)
		si.Con	3.07	2.04	2.2
		si.UPF1	9.01	9.47	9.57

## Sheet: Fig. 2D
		AGS-EBV	Rel. transcript enrichment anti-UPF1 IP (fold)
		GAPDH	1.68	1.5	1.41
		BKRF1	0.12	0.12	0.13
		BNRF1	1.61	1.63	1.55
		BcLF1	0.58	0.63	0.57
		BLLF1	2.2	2.07	2.09
		BRLF1	30.32	32.29	31.17

## Sheet: Fig. 2E
		AKBM	Rel. transcript enrichment anti-UPF1 IP (fold)
		GAPDH	14.81	15.52	14.57
		BKRF1	0.25	0.12	0.27
		BNRF1	0.39	1.55	0.71
		BcLF1	1.09	0.44	0.33
		BLLF1	1.9	2.47	1.9
		BRLF1	131.02	125.68	146.29

## Sheet: Fig. 2F
		P3HR-1	Rel. transcript enrichment anti-UPF1 IP (fold)
		GAPDH	3.71	3.51	3.59
		BKRF1	0.22	0.22	0.22
		BNRF1	1.15	1.12	1.09
		BcLF1	0.2	0.21	0.2
		BLLF1	0.87	0.87	0.95
		BRLF1	39.67	42.39	41.13

[truncated: 35 more sheets: Fig. 2G, Fig. 2H, Fig. 2I, Fig. 3B, Fig. 3C, Fig. 3G, Fig. 3J, Fig. 4A, Fig. 4B, Fig. 4C, Fig. 4D, Fig. 4E, Fig. 4F, Fig. 4G, S1A Fig., S1B Fig., S1C Fig., S1D Fig., S2B Fig., S2C Fig. …]
